# Supplementary material for: Genome-wide identification and characterization of DCL, AGO and RDR gene families in Saccharum spontaneum
Source: Sci Rep. 2020 Aug 6;10:13202. doi: 10.1038/s41598-020-70061-7 (PMC7413343; doi:10.1038/s41598-020-70061-7)
Supplement: Supplementary file 2 — Supplementary Information 2. [file 41598_2020_70061_MOESM2_ESM.xlsx]

## Sheet: Sheet1
Supplementary Table S2. Information for genes encoding DCL, AGO, and RDR proteins from Saccharum spontaneum identified in this study and those present in Arabidopsis thaliana, maize and rice sequences obtained from public databases.
Saccharum spontaneum					Arabidopsis thaliana					Maize					Rice
Gene name	Accession no.	CDS length (bp)	Protein length (aa)	Genomic location	Gene name	Accession no.	CDS length (bp)	Protein length (aa)	Genomic location	Gene name	Accession no.	CDS length (bp)	Protein length (aa)	Genomic location	Gene Name	TIGR Locus ID	CDS length (bp)	Protein length (aa)	Genomic location
Dicer-like (DCL)
SsDCL1a	Sspon.01G0001230-3D	4377	1458	chr1D:3692925..3701074	AtDCL1	AT1G01040	5733	1910	chr1:23146..31227	ZmDCL1	GRMZM2G040762_P01	5544	1847	chr1:4429067..4592264	OsDCL1a	LOC_Os03g02970	5655	1884	chr3:1183184..1174351
SsDCL1b	Sspon.01G0001230-1A	4770	1590	chr1A:3976165..3983525											OsDCL1c	LOC_Os05g18850	957	318	chr5:10924931..10927291
															OsDCL1b	LOC_Os06g25250	903	300	chr6:14769389..14772506
SsDCL2	Sspon.01G0022370-1A	3699	1233	chr1A:81960057..81976273	AtDCL2	AT3G03300	4167	1388	chr3:767926..776214	ZmDCL2	GRMZM2G301405_P01	4335	1444	chr5:19785754..19802945	OsDCL2a	LOC_Os03g38740	4236	1411	chr3:21469900..21455783
															OsDCL2b	LOC_Os09g14610	1080	359	chr9:8649185..8646060
SsDCL3	Sspon.01G0019860-4D	4752	1584	chr1D:71661374..71672007	AtDCL3	AT3G43920	4743	1580	chr3:15753548..15760859	ZmDCL3a	AC194839.3_FGT008	4581	1526	chr3:162805020..162816745	OsDCL3a	LOC_Os01g68120	4797	1598	chr1:39932566..39922935
										ZmDCL3b	GRMZM2G413853_P01	4554	1517	chr1:229079201..229096508	OsDCL3b	LOC_Os10g34430	4719	1572	chr10:18031152..18042777
					AtDCL4	AT5G20320	5109	1702	chr5:6859218..6869307	ZmDCL4	GRMZM2G160473_P01	4344	1447	chr10:129548264..129646738	SHO1	LOC_Os04g43050	3180	1059	chr4:25262283..25255247
Argonaute (AGO)
					AtAGO1	AT1G48410	3153	1050	chr1:17885633..17892596	ZmAGO1a	GRMZM2G441583_P01	3309	1102	chr6:35694408..35702858	OsAGO1a	LOC_Os02g45070	3252	1083	chr2:27335674..27324616
										ZmAGO1b	AC209206.3_FGP011	3279	1092	chr10:137113643..137120181	OsAGO1b	LOC_Os04g47870	3309	1102	chr4:28214275..28207729
										ZmAGO1c	GRMZM2G039455_P01	3237	1078	chr2:16859320..16869175	OsAGO1c	LOC_Os02g58490	3039	1012	chr2:35762233..35755714
										ZmAGO1d	GRMZM2G361518_P01	3084	1027	chr5:64062122..64067850	OsAGO1d	LOC_Os06g51310	3120	1039	chr6:31069900..31076078
										ZmAGO1e	GRMZM2G162525_P01	1665	554	chr8:133583409..133588814
SsAGO2a	Sspon.05G0030950-2D	3066	1021	chr5D:11880179..11884678	AtAGO2	AT1G31280	3045	1014	chr1:11181711..11185344	ZmAGO2	GRMZM2G007791_P01	3102	1033	chr2:9924591..9932115	OsAGO2	LOC_Os04g52540	3105	1038	chr4:31020218..31024093
SsAGO2b	Sspon.05G0037340-1D	2763	921	chr5D:11924233..11928734
SsAGO3a	Sspon.05G0030960-1C	3048	1015	chr5C:2396093..2401132	AtAGO3	AT1G31290	3585	1194	chr1:11188293..11192317						OsAGO3	LOC_Os04g52550	3333	1110	chr4:31025382..31030370
SsAGO3b	Sspon.05G0030950-1C	2904	967	chr5C:2386282..2391173
SsAGO3c	Sspon.05G0030950-1P	3036	1011	chr5D:12513102..12517597
SsAGO4	Sspon.02G0016200-2D	2838	946	chr3D:39536146..39547268	AtAGO4	AT2G27040	2775	924	chr2:11536534..11542357	ZmAGO4a	GRMZM2G419182_P03	2409	802	chr8:2518554..2524564	OsAGO4a	LOC_Os01g16870	2718	905	chr1:9633946..9628308
										ZmAGO4d	GRMZM2G141818_P02	2733	910	chr6:168416802..168424540	OsAGO4b	LOC_Os04g06770	2739	912	chr4:3547911..3542867
SsAGO5a	Sspon.01G0028360-2B	3165	1054	chr1B:96848274..96854895	AtAGO5	AT2G27880	2994	997	chr2:11871488..11876894	ZmAGO5a	GRMZM2G461936_P02	2610	869	chr5:13521751..13528525	OsMEL1	LOC_Os03g58600	3180	1059	chr3:33319166..33310479
SsAGO5b	Sspon.01G0014460-3D	2742	913	chr1D:87130069..87135808						ZmAGO5b	GRMZM2G059033_P01	3042	1013	chr2:229701502..229708425	OsAGO13	LOC_Os03g57560	3186	1061	chr3:32753781..32760315
SsAGO5c	Sspon.01G0014460-1A	2418	806	chr1A:41213733..41219461						ZmAGO5c	GRMZM2G347402_P01	2241	746	chr7:61087185..61096189	OsAGO12	LOC_Os03g47820	2934	977	chr3:27110631..27102684
SsAGO5d	Sspon.01G0014460-2B	2784	927	chr1B:96914953..96920845											OsAGO11	LOC_Os03g47830	2688	895	chr3:27127103..27114562
SsAGO6a	Sspon.07G0020900-1A	1902	634	chr7A:78332899..78336592	AtAGO6	AT2G32940	2637	878	chr2:13971997..13977476
SsAGO6b	Sspon.07G0020900-2D	2070	689	chr7D:60984388..60994488
					AtAGO7	AT1G69440	2973	990	chr1:26101527..26105166	ZmAGO7	GRMZM2G354867_P01	2523	840	chr10:142038937..142042389	SHL4	LOC_Os03g33650	3168	1055	chr3:19198976..19203042
					AtAGO8	AT5G21030	2553	850	chr5:7139892..7144272
					AtAGO9	AT5G21150	2691	896	chr5:7192239..7198324
SsAGO10a	Sspon.08G0006580-1P	2271	757	chr8D:17872226..17876344	AtAGO10	AT5G43810	2967	988	chr5:17610972..17616797	ZmAGO10a	AC189879.3_FGP003	2955	984	chr9:83498070..83503971	OsPNH1	LOC_Os06g39640	2925	974	chr6:23539785..23545931
SsAGO10b	Sspon.08G0006580-1A	2829	942	chr8A:20403262..20409634						ZmAGO10b	GRMZM2G079080_P02	2901	966	chr6:103248046..103254864
SsAGO10c	Sspon.08G0006580-2B	2394	797	chr8B:18085409..18091645						ZmAGO10c	GRMZM2G108281_P02	2901	966	chr9:83492450..83504188
SsAGO10d	Sspon.08G0006580-4D	1884	628	chr8D:17765548..17771337
SsAGO10e	Sspon.08G0006580-3C	2916	971	chr8C:9379029..9385180
SsAGO18a	Sspon.02G0007830-1A	3099	1032	chr2A:22748211..22753686						ZmAGO18a	GRMZM2G105250_P01	3162	1053	chr2:195938146..195943703	OsAGO14	LOC_Os07g09020	3162	1053	chr7:4710731..4701446
SsAGO18b	Sspon.01G0024300-1A	2382	793	chr1A:87229183..87234462						ZmAGO18b	GRMZM2G457370_P01	2760	919	chr1:252209270..252214818	OsAGO15	LOC_Os01g16850	6711	2237	chr1:9622035..9610432
SsAGO18c	Sspon.01G0024300-3D	2364	787	chr1D:84919502..84924770						ZmAGO18c	GRMZM2G457370_P02	2721	906	chr1:252209325..252214818	OsAGO16	LOC_Os07g16224	1095	364	chr7:9466401..9459149
SsAGO18d	Sspon.02G0007830-2D	2754	918	chr2D:16391380..16396270											OsAGO17	LOC_Os02g07310	2634	877	chr2:3754861..3748703
															OsAGO18	LOC_Os07g28850	3270	1089	chr7:16891936..16898240
RNA dependent RNA Polymerase (RDR)
SsRDR1a	Sspon.04G0003980-2D	3324	1107	chr4D:12916500..12921015	AtRDR1	AT1G14790	3324	1107	chr1:5093961..5098032	ZmRDR1	GRMZM2G481730_P01	2802	933	chr5:204218817..204222709	OsRDR1	LOC_Os02g50330	2223	741	chr2:30727018..30730508
SsRDR1b	Sspon.04G0003980-1A	3348	1115	chr4A:12309373..12314472
SsRDR2a	Sspon.05G0009620-1A	3414	1137	chr5A:27714217..27719638	AtRDR2	AT4G11130	3402	1133	chr4:6780522..6784440	Zmmop1	GRMZM2G042443_P01	3384	1127	chr2:40967524..40973128	OsRDR2	LOC_Os04g39160	3411	1137	chr4:23065706..23070916
SsRDR2b	Sspon.05G0009620-2B	3315	1104	chr5B:22682674..22688038
SsRDR2c	Sspon.05G0009620-3C	3414	1137	chr5C:19106947..19112258
SsRDR2d	Sspon.05G0009620-4D	2967	989	chr5D:30160562..30165865
SsRDR3	Sspon.05G0014430-3C	2076	691	chr5C:48023413..48044408	AtRDR3	AT2G19910	2979	992	chr2:8595820..8600757	ZmRDR3	GRMZM2G357825_P01	3588	1195	chr9:105941659..105945471	OsRDR3	LOC_Os01g10130	1311	437	chr1:5289905..5285242
SsRDR4	Sspon.05G0014430-4D	2049	683	chr5D:52146251..52168613	AtRDR4	AT2G19920	2784	927	chr2:8602222..8606887	ZmRDR4	GRMZM2G145201_P01	2814	937	chr3:92692366..92695519	SHL2	LOC_Os01g34350	3657	1219	chr1:19272378..19267489
															OsRDR4	LOC_Os01g10140	3621	1207	chr1:5321158..5304556
SsRDR5	Sspon.03G0023160-2C	2514	838	chr3C:89299759..89307281	AtRDR5	AT2G19930	2934	977	chr2:8607340..8612441	ZmRDR5	GRMZM2G347931_P01	3726	1241	chr9:102229442..102233263
SsRDR6a	Sspon.08G0019290-1B	3240	1079	chr8B:11200927..11205278	AtRDR6	AT3G49500	3591	1196	chr3:18349161..18353624
SsRDR6b	Sspon.08G0019290-2D	3006	1001	chr8D:11219834..11222839

## Sheet: Sheet2
		SsDCL1a	Sspon.01G0001230-3D	4377	1458	chr1D:3692925..3701074
		SsDCL1b	Sspon.01G0001230-1A	4770	1590	chr1A:3976165..3983525											SsRDR1a	Sspon.04G0003980-2D	3324	1107	chr4D:12916500..12921015
																	SsRDR1b	Sspon.04G0003980-1A	3348	1115	chr4A:12309373..12314472
		SsDCL2	Sspon.01G0022370-1A	3699	1233	chr1A:81960057..81976273											SsRDR2a	Sspon.05G0009620-1A	3414	1137	chr5A:27714217..27719638
																	SsRDR2b	Sspon.05G0009620-2B	3315	1104	chr5B:22682674..22688038
		SsDCL3	Sspon.01G0019860-4D	4752	1584	chr1D:71661374..71672007			SsAGO2a	Sspon.05G0030950-2D	3066	1021	chr5D:11880179..11884678				SsRDR2c	Sspon.05G0009620-3C	3414	1137	chr5C:19106947..19112258
									SsAGO2b	Sspon.05G0037340-1D	2763	921	chr5D:11924233..11928734				SsRDR2d	Sspon.05G0009620-4D	2967	989	chr5D:30160562..30165865
									SsAGO3a	Sspon.05G0030960-1C	3048	1015	chr5C:2396093..2401132				SsRDR3	Sspon.05G0014430-3C	2076	691	chr5C:48023413..48044408
									SsAGO3b	Sspon.05G0030950-1C	2904	967	chr5C:2386282..2391173				SsRDR4	Sspon.05G0014430-4D	2049	683	chr5D:52146251..52168613
									SsAGO3c	Sspon.05G0030950-1P	3036	1011	chr5D:12513102..12517597
									SsAGO4	Sspon.02G0016200-2D	2838	946	chr3D:39536146..39547268				SsRDR5	Sspon.03G0023160-2C	2514	838	chr3C:89299759..89307281
																	SsRDR6a	Sspon.08G0019290-1B	3240	1079	chr8B:11200927..11205278
									SsAGO5a	Sspon.01G0028360-2B	3165	1054	chr1B:96848274..96854895
									SsAGO5b	Sspon.01G0014460-3D	2742	913	chr1D:87130069..87135808
									SsAGO5c	Sspon.01G0014460-1A	2418	806	chr1A:41213733..41219461
									SsAGO5d	Sspon.01G0014460-2B	2784	927	chr1B:96914953..96920845
									SsAGO6a	Sspon.07G0020900-1A	1902	634	chr7A:78332899..78336592
									SsAGO6b	Sspon.07G0020900-2D	2070	689	chr7D:60984388..60994488
									SsAGO10a	Sspon.08G0006580-1P	2271	757	chr8D:17872226..17876344
									SsAGO10b	Sspon.08G0006580-1A	2829	942	chr8A:20403262..20409634
									SsAGO10c	Sspon.08G0006580-2B	2394	797	chr8B:18085409..18091645
									SsAGO10d	Sspon.08G0006580-4D	1884	628	chr8D:17765548..17771337
									SsAGO10e	Sspon.08G0006580-3C	2916	971	chr8C:9379029..9385180
									SsAGO18a	Sspon.02G0007830-1A	3099	1032	chr2A:22748211..22753686
									SsAGO18b	Sspon.01G0024300-1A	2382	793	chr1A:87229183..87234462
									SsAGO18c	Sspon.01G0024300-3D	2364	787	chr1D:84919502..84924770
									SsAGO18d	Sspon.02G0007830-2D	2754	918	chr2D:16391380..16396270
