# Supplementary material for: Genome-wide identification and characterization of DCL, AGO and RDR gene families in Saccharum spontaneum
Source: Sci Rep. 2020 Aug 6;10:13202. doi: 10.1038/s41598-020-70061-7 (PMC7413343; doi:10.1038/s41598-020-70061-7)
Supplement: Supplementary file 3 — Supplementary Information 3. [file 41598_2020_70061_MOESM3_ESM.xlsx]

## Sheet: sheet1
Supplementary Table S3. Pairwise identities (%) of amino acid sequence of conserved domains in DCL (a), AGO (b), and RDR (c) families of S. spontaneum.
(a) Dicer-like (DCL)
	SsDCL1a	SsDCL1b	SsDCL2	SsDCL3
SsDCL1a	100
SsDCL1b	85.8	100
SsDCL2	31.5	30.3	100
SsDCL3	35.7	32	29.7	100
(b) Argonaute (AGO)
	SsAGO2a	SsAGO2b	SsAGO3a	SsAGO3b	SsAGO3c	SsAGO4	SsAGO5a	SsAGO5b	SsAGO5c	SsAGO5d	SsAGO6a	SsAGO6b	SsAGO10a	SsAGO10b	SsAGO10c	SsAGO10d	SsAGO10e	SsAGO18a	SsAGO18b	SsAGO18c	SsAGO18d
SsAGO2a	100
SsAGO2b	91.5	100
SsAGO3a	92.4	87.3	100
SsAGO3b	87.7	96.1	83.6	100
SsAGO3c	99.3	90.8	91.8	87	100
SsAGO4	29.5	29.3	29.7	28.3	29.5	100
SsAGO5a	37.2	37.3	36.9	34.7	37.2	34.8	100
SsAGO5b	35.9	35.2	35.4	32.9	35.9	33.4	70.7	100
SsAGO5c	28.8	28.1	28.2	25.7	28.8	26.7	60.5	79.2	100
SsAGO5d	34.6	33.9	33.8	31.5	34.6	31.9	69	88.6	89.5	100
SsAGO6a	14.6	14.5	14.7	11.9	14.9	30.4	15.9	15.9	19.1	17.2	100
SsAGO6b	15	15	15.1	12.3	15.3	31	16.5	16.3	19.6	17.6	93.2	100
SsAGO10a	17.4	16.8	17.5	14.6	17.4	17.2	26.1	27.9	33.6	30.2	30.7	30.1	100
SsAGO10b	33.4	32.9	32.9	30.8	33.4	31.8	53.6	54.8	54.3	62.3	17.7	18	56.7	100
SsAGO10c	22.1	21.9	22.1	20.8	22.1	20.4	33.2	34.3	42.1	40.2	15.2	15.4	45.5	65.5	100
SsAGO10d	21.6	21.4	21.7	20.3	21.6	20.3	32.7	33.8	41.5	39.6	14.6	14.9	43.5	63.5	97.3	100
SsAGO10e	30.4	30	30	28	30.4	28.7	48.3	49.7	50.7	56.3	16.7	16.9	53.1	91.3	59.6	57.7	100
SsAGO18a	34.4	34.9	34.3	32.9	34.4	32.6	49.1	47	37.6	44.8	17.1	17.4	27	46.8	30.6	29.5	43	100
SsAGO18b	30.6	31	30.7	29.1	30.6	30.1	44.2	43.2	35.5	41.4	16.1	16.7	25	41.6	26.4	25.2	38.1	59.9	100
SsAGO18c	29.9	30.4	30.1	28.4	29.9	29.6	42.9	42	36.2	40.1	16.3	17	25.6	40.6	25.3	24.1	38.7	58.1	95.2	100
SsAGO18d	31.1	31.6	31	29.6	31.1	30.2	42.3	40.4	33.1	38	17.8	18.1	26.5	40.2	24.2	24.4	37.8	83.7	53	53.9	100
(c) RNA dependent RNA Polymerase (RDR)
	SsRDR1a	SsRDR1b	SsRDR2a	SsRDR2b	SsRDR2c	SsRDR2d	SsRDR3	SsRDR4	SsRDR5	SsRDR6a	SsRDR6b
SsRDR1a	100
SsRDR1b	100	100
SsRDR2a	49.9	49.9	100
SsRDR2b	46.9	46.9	93.7	100
SsRDR2c	49.7	49.7	99.6	93.4	100
SsRDR2d	41.3	41.3	83.6	77.4	83.4	100
SsRDR3	16.4	16.4	15.2	15.6	15.3	11.8	100
SsRDR4	16.1	16.1	15.1	15.7	15.3	11.5	94.8	100
SsRDR5	18.4	18.4	16.8	16.8	17	12.3	49.8	48.2	100
SsRDR6a	41.5	41.5	42.1	39.6	42.1	35.4	15.1	15.7	17.2	100
SsRDR6b	34.6	34.6	35.4	32.8	35.4	41.6	10.9	11.3	12.5	83.7	100
