# Supplementary material for: Genome-wide identification and characterization of DCL, AGO and RDR gene families in Saccharum spontaneum
Source: Sci Rep. 2020 Aug 6;10:13202. doi: 10.1038/s41598-020-70061-7 (PMC7413343; doi:10.1038/s41598-020-70061-7)
Supplement: Supplementary file 4 — Supplementary Information 4. [file 41598_2020_70061_MOESM4_ESM.xlsx]

## Sheet: Cis-acting elements
Supplementary Table S4. Putative cis-acting elements predicted in promoter sequences (1 kb) of SsAGO, SsDCL, and SsRDR genes.
	W box	ERE	CGTCA-motif	Sp1	CCGTCC-box	CAT-box	as-1	A-box	AT~TATA-box	STRE	Box 4	CAAT-box	Myb	TGACG-motif	box S	GATA-motif	Unnamed__2	G-box	CCGTCC motif	Unnamed__16	ARE	TATA-box	Unnamed__4	LTR	chs-Unit 1 m1	MBS	TCA-element	ABRE	Unnamed__1	MYC	MYB-like sequence	ABRE3a	AAGAA-motif	P-box	plant_AP-2-like	ABRE4	TCT-motif	TGA-element	Myb-binding site	Unnamed__12	Unnamed__8	GARE-motif	I-box	Unnamed__10	CAG-motif	O2-site	GT1-motif	Unnamed__14	TATC-box
SsDCL1a	0	0	1	2	0	0	1	0	0	0	1	10	3	1	0	1	0	2	0	0	1	9	10	0	0	0	1	3	3	3	0	0	0	1	0	0	1	0	1	1	1	0	0	1	0	0	0	1	0
SsDCL1b	0	0	0	0	0	0	0	0	0	0	0	16	3	0	0	0	0	1	0	0	0	7	5	1	0	2	2	1	2	0	1	1	0	0	0	1	0	1	0	0	0	0	0	0	0	0	0	0	0
SsDCL2	1	0	2	0	0	1	2	0	1	0	2	20	3	2	0	0	0	0	0	0	1	21	9	0	0	1	1	0	0	5	0	0	0	0	0	0	0	0	1	1	1	0	0	1	0	0	0	1	0
SsDCL3	0	2	1	2	0	1	1	0	0	0	0	9	3	1	0	0	0	5	0	0	2	1	13	0	0	1	0	7	5	2	0	0	0	0	0	0	0	0	0	0	0	0	0	0	0	0	0	0	0
SsAGO2a	0	0	1	2	0	0	1	0	2	2	0	5	0	1	0	1	0	1	0	0	2	10	21	0	0	0	1	0	6	0	0	0	0	0	0	0	0	0	0	0	0	0	0	0	0	1	0	0	0
SsAGO2b	1	0	4	0	1	0	4	1	0	0	1	5	2	4	0	0	0	4	1	0	0	0	9	0	0	0	0	8	7	1	1	1	0	0	0	1	0	0	0	0	0	0	0	0	0	0	1	0	0
SsAGO3a	0	0	1	2	0	1	1	0	0	2	0	10	1	1	0	1	0	2	0	1	0	2	22	0	0	0	0	0	7	0	0	0	1	0	0	0	0	0	1	0	0	1	2	0	0	1	0	0	0
SsAGO3b	0	0	1	2	0	0	1	0	2	2	0	3	0	1	0	1	0	1	0	0	2	9	23	0	0	0	0	0	6	0	0	0	0	0	0	0	0	0	0	0	0	0	0	0	0	1	0	0	0
SsAGO3c	1	0	4	0	1	0	4	1	0	0	1	5	2	4	0	0	0	4	1	0	0	0	9	0	0	0	0	8	7	1	1	1	0	0	0	1	0	0	0	0	0	0	0	0	0	1	1	0	0
SsAGO4	0	0	0	0	0	0	0	0	0	0	0	7	6	0	1	0	0	3	0	0	1	1	11	0	0	4	2	0	1	4	1	0	0	0	0	0	0	1	0	0	0	0	0	0	0	0	0	0	0
SsAGO5a	1	0	2	0	0	3	2	0	0	0	0	8	3	2	0	0	0	1	0	0	1	4	7	1	0	0	0	1	0	2	1	1	1	1	1	1	1	1	2	0	0	0	0	0	0	0	0	0	0
SsAGO5b	1	1	2	1	0	1	2	0	0	2	1	11	2	2	1	1	1	1	0	0	2	3	2	1	1	1	1	2	0	1	0	0	0	0	0	0	0	0	0	0	0	0	0	0	0	0	0	0	0
SsAGO5c	1	1	3	3	1	1	3	1	1	2	1	11	2	3	1	1	1	1	1	1	2	4	2	1	1	1	1	2	0	0	0	0	0	0	0	0	0	0	0	0	0	0	0	0	0	0	0	0	0
SsAGO5d	1	0	2	2	0	1	2	0	1	2	1	8	2	2	1	1	1	1	0	0	1	3	3	1	1	1	1	2	1	0	0	0	0	0	0	0	0	0	0	0	0	0	0	0	0	0	0	0	0
SsAGO6a	0	0	0	0	0	0	0	0	1	0	0	11	8	0	0	0	0	3	0	0	1	10	7	1	0	0	0	1	2	0	4	0	0	0	0	0	0	0	2	0	0	1	2	0	0	1	0	0	0
SsAGO6b	0	0	0	0	0	0	0	0	1	1	1	12	8	0	0	1	0	3	0	0	1	10	7	1	0	0	0	1	1	0	4	0	0	0	0	0	0	0	2	0	0	1	2	0	0	1	0	0	0
SsAGO10a	1	0	0	0	0	1	0	0	1	2	2	23	2	0	0	0	1	1	0	0	1	27	7	2	0	0	0	1	1	4	1	0	1	0	0	0	0	0	0	0	0	0	2	0	0	0	1	0	0
SsAGO10b	2	0	0	0	0	0	0	0	2	1	0	20	3	0	0	1	0	1	0	0	0	10	6	0	0	0	0	1	0	5	1	1	0	0	0	1	1	1	1	1	1	1	1	1	1	1	1	1	1
SsAGO10c	2	0	0	0	0	0	0	0	2	1	0	17	2	0	0	1	0	1	0	0	0	8	6	0	0	0	0	1	0	3	0	1	0	0	0	1	0	0	1	1	1	1	1	1	1	1	0	1	1
SsAGO10d	0	0	2	3	1	1	2	1	0	0	0	10	3	2	0	0	1	4	1	0	1	0	14	0	0	0	0	5	1	3	1	2	0	0	0	2	0	0	0	0	0	0	0	0	0	0	0	0	0
SsAGO10e	2	1	0	0	0	0	0	0	2	1	0	17	2	0	0	1	0	1	0	0	0	8	6	0	0	0	0	1	0	3	0	1	0	0	0	1	0	0	1	1	1	1	1	1	1	1	0	1	1
SsAGO18a	0	0	1	0	1	1	1	1	0	0	1	18	3	1	0	0	0	0	1	0	0	4	9	0	0	0	2	0	0	5	1	0	2	0	0	0	0	0	1	0	0	1	0	0	0	0	0	0	0
SsAGO18b	0	0	4	1	1	0	4	1	0	2	0	16	6	4	0	0	0	4	1	0	0	5	5	0	0	1	1	3	2	2	2	1	0	0	0	1	1	0	1	0	0	0	0	0	0	1	1	0	0
SsAGO18c	0	0	4	0	1	0	4	1	0	2	0	15	7	4	0	0	0	4	1	0	0	5	5	0	0	1	0	3	2	1	2	1	0	0	0	1	1	0	1	0	0	0	0	0	0	1	1	0	0
SsAGO18d	0	0	1	0	1	0	1	1	0	1	0	25	3	1	0	0	0	1	1	0	0	3	4	0	0	0	1	1	0	4	1	0	0	0	0	0	0	0	1	0	0	1	0	0	0	0	0	0	0
SsRDR1a	1	0	0	0	0	2	0	0	0	1	1	11	3	0	0	0	0	1	0	0	0	7	5	0	0	1	0	0	0	1	0	0	1	0	0	0	0	0	1	0	0	0	1	0	0	0	0	0	0
SsRDR1b	1	0	0	0	0	2	0	0	0	1	1	11	3	0	0	0	0	1	0	0	0	7	5	0	0	1	0	0	0	1	0	0	1	0	0	0	0	0	1	0	0	0	1	0	0	0	0	0	0
SsRDR2a	0	0	4	2	0	1	4	0	0	2	0	2	2	4	1	0	1	2	0	1	0	0	20	0	0	0	0	3	5	3	1	0	0	0	0	0	0	0	0	1	1	0	1	1	0	1	0	1	0
SsRDR2b	0	0	5	2	0	1	5	0	0	2	0	3	2	5	1	0	1	3	0	0	0	0	16	0	0	0	0	4	5	3	1	0	0	0	0	0	0	0	0	1	1	0	1	1	0	0	0	1	0
SsRDR2c	0	0	4	2	0	1	4	0	0	2	0	3	3	4	1	0	1	3	0	1	0	1	16	0	0	0	0	4	5	3	1	0	0	0	0	0	0	0	1	1	1	0	1	1	0	0	0	1	0
SsRDR2d	0	0	1	1	3	1	1	3	0	1	1	8	1	1	0	0	2	0	3	0	0	7	17	2	0	0	0	0	5	0	1	0	0	0	0	0	0	0	0	0	0	0	0	0	0	0	0	0	0
SsRDR3	1	0	0	0	0	0	0	0	0	3	0	13	2	0	0	0	0	0	0	0	0	7	7	1	0	0	0	0	2	3	1	0	1	1	0	0	1	1	1	0	0	1	1	0	0	0	1	0	0
SsRDR4	2	1	1	0	0	1	1	0	0	0	0	21	5	1	1	0	0	1	0	0	1	2	6	0	0	1	0	2	0	3	1	1	0	0	0	1	0	0	1	0	0	0	2	0	0	2	1	0	0
SsRDR5	0	0	2	0	0	0	2	0	1	0	0	16	2	2	0	0	0	2	0	0	0	7	8	0	0	0	1	1	0	1	1	0	0	1	0	0	0	0	0	0	0	0	0	0	0	0	3	0	0
SsRDR6a	0	0	0	0	0	0	0	0	2	0	0	22	1	0	0	0	0	2	0	0	2	19	9	0	0	0	1	1	1	1	1	1	0	0	0	1	0	0	0	1	1	0	0	1	0	1	0	1	0
SsRDR6b	1	0	4	4	3	0	4	3	0	3	0	2	0	4	0	0	1	4	3	2	0	0	7	0	0	0	0	3	3	1	0	0	0	0	0	0	0	0	0	0	0	0	0	0	0	0	0	0	0
[truncated: 31 more columns]

## Sheet: Function annotation
Cis-acting elements	Function annotation
W box	recognized specifically by salicylic acid(SA)-induced WRKY DNA binding proteins
ERE	an athylene-responsive enhancer alement
CGTCA-motif	cis-acting regulatory element involved in the MeJA-responsiveness
Sp1	light responsive element
CCGTCC-box	meristem specific expression regulatory elements
CAT-box	cis-acting regulatory element related to meristem expression
TGA-element	auxin-responsive element
as-1	Salicylic acid-induced regulatory element
A-box	cis-acting regulatory element
STRE	potential pressure response element
Box 4	part of a conserved DNA module involved in light responsiveness
CAAT-box	common cis-acting element in promoter and enhancer regions
Myb	Myb Regulate Erbin's Cell cycle-dependent expression
TGACG-motif	cis-acting regulatory element involved in the MeJA-responsiveness
GATA-motif	part of a light responsive element
G-box	cis-acting regulatory element involved in light responsiveness
CCGTCC motif	modulate the functions of OCEs to enhance/repress the transcriptional level
ARE	cis-acting regulatory element essential for the anaerobic induction
TATA-box	core promoter element around -3 of transcription start
LTR	cis-acting element involved in low-temperature responsiveness
chs-Unit 1 m1	part of a light responsive element
MBS	MYB binding site involved in drought-inducibility
TCA-element	cis-acting element involved in salicylic acid responsiveness
ABRE	cis-acting element involved in the abscisic acid responsiveness
MYC	Binding site in Arabidopsis(A.t.)dehydration-resposive gene,ABA-induction
AAGAA-motif	relative to the translational stop codon
P-box	gibberellin-responsive element
TCT-motif	part of a light responsive element
GARE-motif	gibberellin-responsive element
I-box	part of a light responsive element
CAG-motif	part of a light response element
O2-site	cis-acting regulatory element involved in zein metabolism regulation
GT1-motif	light responsive element
TATC-box	cis-acting element involved in gibberellin-responsiveness
ACE	cis-acting element involved in light responsiveness
TCA	salicylic acid responsiveness
AT-rich element	binding site of AT-rich DNA binding protein (ATBP-1)
CCAAT-box	MYBHv1 binding site
CTAG-motif	to be a critical determinant for repressor binding
MSA-like	cis-acting element involved in cell cycle regulation
GC-motif	enhancer-like element involved in anoxic specific inducibility
DRE core	Core motif of DRE(dehydration-responsive element/C-repeat)
ATC-motif	part of a conserved DNA module involved in light responsiveness
TC-rich repeats	cis-acting element involved in defense and stress responsiveness
HD-Zip 3	protein binding site
WUN-motif	wound-responsive element
AE-box	part of a module for light response
GCN4_motif	cis-regulatory element involved in endosperm expression
MRE	MYB binding site involved in light responsiveness
GA-motif	part of a light responsive element
ATCT-motif	part of a conserved DNA module involved in light responsiveness
TCCC-motif	part of a light responsive element
CARE	the regulatory element of transcriptional activation of CiGRP78
RY-element	cis-acting regulatory element involved in seed-specific regulation
AuxRR-core	cis-acting regulatory element involved in auxin responsiveness
circadian	cis-acting regulatory element involved in circadian control
Gap-box	part of a light responsive element
JERE	response JA and exciter stress response elements
3-AF1 binding site	light responsive element
